# Supplementary material for: Targeted Virome Sequencing Enhances Unbiased Detection and Genome Assembly of Known and Emerging Viruses—The Example of SARS-CoV-2
Source: Viruses. 2022 Jun 11;14(6):1272. doi: 10.3390/v14061272 (PMC9227943; doi:10.3390/v14061272)
Supplement: Supplementary file 1 [file viruses-14-01272-s001.zip]

Archive with 2 entries (2 files):
- viruses-1761915-supplementary Figure S1.pdf
- viruses-1761915-supplementary Table S1.pdf
